# Supplementary material for: Differences in Leaf Morphology and Related Gene Expression between Diploid and Tetraploid Birch (Betula pendula)
Source: Int J Mol Sci. 2022 Oct 26;23(21):12966. doi: 10.3390/ijms232112966 (PMC9656147; doi:10.3390/ijms232112966)
Supplement: Supplementary file 1 [file ijms-23-12966-s001.zip]

Archive with 1 entries (1 files):
- ijms-1970510-supplementary.pdf
